# Supplementary material for: Extensive Sampling of Molecular Dynamics Simulations to Identify Reliable Protein Structures for Optimized Virtual Screening Studies: The Case of the hTRPM8 Channel
Source: Int J Mol Sci. 2022 Jul 8;23(14):7558. doi: 10.3390/ijms23147558 (PMC9317601; doi:10.3390/ijms23147558)
Supplement: Supplementary file 1 [file ijms-23-07558-s001.zip]

Archive with 1 entries (1 files):
- ijms-1768177-supplementary.xlsx
