# Supplementary material for: Extensive Sampling of Molecular Dynamics Simulations to Identify Reliable Protein Structures for Optimized Virtual Screening Studies: The Case of the hTRPM8 Channel
Source: Int J Mol Sci. 2022 Jul 8;23(14):7558. doi: 10.3390/ijms23147558 (PMC9317601; doi:10.3390/ijms23147558)
Supplement: Supplementary file 1 [file ijms-23-07558-s001.zip › ijms-1768177-supplementary.xlsx]

## Sheet: Table S1
Volumes of the explored binding cavities as computed by POVME
	non-optimized frames (Å3)				optimized frames (Å3)
Frame	Chain A	Chain B	Chain C	Chain D	Chain A	Chain B	Chain C	Chain D
25	234	314	634	304	453	498	298	694
50	249	338	483	203	549	1013	562	261
75	108	294	555	157	354	724	573	409
100	246	313	594	262	285	558	727	386
125	224	478	613	338	476	815	533	533
150	207	815	479	218	353	766	587	396
175	191	508	702	178	296	791	919	467
200	264	594	617	244	393	737	653	594
225	191	540	788	241	386	830	926	352
250	183	485	591	248	344	723	629	401
275	192	698	400	133	378	860	594	226
300	301	546	374	283	445	755	623	426
325	307	502	433	295	398	830	399	610
350	259	623	499	461	327	847	646	658
375	227	606	405	484	321	726	805	787
400	268	492	449	510	453	809	791	806
425	325	551	448	435	505	711	809	767
450	458	494	385	433	621	794	843	785
475	395	576	478	459	475	627	649	734
500	367	561	563	447	439	653	651	633
525	481	535	488	467	470	645	738	543
550	395	550	539	530	561	817	812	661
575	374	600	358	532	474	857	670	376
600	392	395	453	607	525	617	638	641
625	607	574	495	492	518	1009	568	600
650	466	676	529	548	756	1006	598	583
675	441	576	456	452	492	1036	455	566
700	385	726	545	557	477	969	543	614
725	368	571	481	473	392	838	662	562
750	385	572	466	587	610	904	668	737
775	426	596	554	523	808	1023	721	831
800	486	882	576	552	579	1159	716	615
825	357	774	496	565	433	1042	573	719
850	441	754	489	476	585	1168	630	626
875	530	701	537	392	367	1092	804	591
900	395	697	570	544	588	1119	769	316
925	378	682	430	518	592	1041	514	596
950	462	603	486	603	466	1088	682	481
975	479	550	422	719	603	870	688	405
1000	300	553	335	199	352	957	564	697
1025	510	612	503	569	671	1039	777	637
1050	384	589	304	835	395	1057	508	884
1075	566	513	417	141	577	782	523	654
1100	406	666	481	540	380	1003	626	649
1125	459	721	404	605	723	1080	526	600
1150	463	589	509	541	657	926	637	583
1175	419	676	415	170	642	1197	608	779
1200	475	594	295	372	648	934	529	799
1225	453	657	593	721	549	822	757	586
1250	393	596	518	827	417	1074	690	694
Mean	365.44	582.16	492.68	439.8	491.16	884.76	648.22	591
